# Supplementary material for: Targeted-Deletion of a Tiny Sequence via Prime Editing to Restore SMN Expression
Source: Int J Mol Sci. 2022 Jul 19;23(14):7941. doi: 10.3390/ijms23147941 (PMC9317564; doi:10.3390/ijms23147941)
Supplement: Supplementary file 1 [file ijms-23-07941-s001.zip]

Archive with 1 entries (1 files):
- ijms-1799316-supplementary.pdf
